# Supplementary material for: A ‘Spicy’ Mechanotransduction Switch: Capsaicin-Activated TRPV1 Receptor Modulates Osteosarcoma Cell Behavior and Drug Sensitivity
Source: Int J Mol Sci. 2025 Sep 10;26(18):8816. doi: 10.3390/ijms26188816 (PMC12469300; doi:10.3390/ijms26188816)
Supplement: Supplementary file 1 [file ijms-26-08816-s001.zip]

Archive with 1 entries (1 files):
- ijms-3842360-supplementary.pdf
